# Supplementary material for: Structural Characterization and In Vitro and In Silico Studies on the Anti-α-Glucosidase Activity of Anacardic Acids from Anacardium occidentale
Source: Foods. 2024 Dec 19;13(24):4107. doi: 10.3390/foods13244107 (PMC11675133; doi:10.3390/foods13244107)
Supplement: Supplementary file 1 [file foods-13-04107-s001.zip]

Archive with 1 entries (1 files):
- foods-3302160-supplementary.pdf
